# Supplementary material for: Prognostic and Predictive Utility of GPD1L in Human Hepatocellular Carcinoma
Source: Int J Mol Sci. 2023 Aug 23;24(17):13113. doi: 10.3390/ijms241713113 (PMC10487989; doi:10.3390/ijms241713113)
Supplement: Supplementary file 1 [file ijms-24-13113-s001.zip]

Archive with 3 entries (3 files):
- IJMS Submission_Supplementary_Aug22.pdf
- Table S1.csv
- Table S5.csv
